# Supplementary material for: Organ-Specific Targeted Phenolic Profiling, Antioxidant, and Enzyme-Inhibitory Activities of the Gypsophilous Endemic Hedysarum pestalozzae
Source: Molecules. 2026 Jul 6;31(13):2371. doi: 10.3390/molecules31132371 (PMC13362574; doi:10.3390/molecules31132371)
Supplement: Supplementary file 1 [file molecules-31-02371-s001.zip]

Archive with 1 entries (1 files):
- molecules-4368589-supplementary.pdf
